# Supplementary material for: First fossil record of Discocephalinae (Insecta, Pentatomidae): a new genus from the middle Eocene of Río Pichileufú, Patagonia, Argentina
Source: Zookeys. 2014 Jun 30;(422):23–33. doi: 10.3897/zookeys.422.6750 (PMC4109444; doi:10.3897/zookeys.422.6750)
Supplement: XML Treatment for Acanthocephalonotum [file zookeys.422.6750-treatment1.xml]

<!DOCTYPE tp:taxon-treatment
  PUBLIC "-//TaxonX//DTD Taxonomic Treatment Publishing DTD v0 20100105//EN" "tax-treatment-NSO.dtd">
<tp:taxon-treatment xmlns:tp="http://www.plazi.org/taxpub"><tp:treatment-meta><kwd-group><label>Taxon classification</label><kwd><named-content content-type="kingdom">Animalia</named-content></kwd><kwd><named-content content-type="order">Hemiptera</named-content></kwd><kwd><named-content content-type="family">Pentatomidae</named-content></kwd></kwd-group><mixed-citation publication-type="journal"><person-group><name><surname>Petrulevičius</surname><given-names>Julián F.</given-names></name><name><surname>Popov</surname><given-names>Yuri A.</given-names></name></person-group><article-title>First fossil record of Discocephalinae (Insecta, Pentatomidae): a new genus from the middle Eocene of Río Pichileufú, Patagonia, Argentina</article-title><source>Zookeys</source><day>30</day><month>6</month><year>2014</year><volume>2014</volume><issue>422</issue><fpage>23</fpage><lpage>33</lpage><pub-id pub-id-type="doi">10.3897/zookeys.422.6750</pub-id></mixed-citation></tp:treatment-meta><tp:nomenclature><tp:taxon-name>
                            <tp:taxon-name-part taxon-name-part-type="genus">Acanthocephalonotum</tp:taxon-name-part>
                            <object-id xmlns:xlink="http://www.w3.org/1999/xlink" content-type="zoobank" xlink:type="simple">http://zoobank.org/C0D67A2B-DDB6-4AC0-86DB-98E23E1D6304</object-id>
                        </tp:taxon-name><tp:taxon-status xmlns:xlink="http://www.w3.org/1999/xlink" xlink:type="simple">gen. n.</tp:taxon-status></tp:nomenclature><tp:treatment-sec sec-type="Type species"><title>Type species.</title><p><italic><tp:taxon-name>Acanthocephalonotum martinsnetoi</tp:taxon-name></italic> sp. n.</p></tp:treatment-sec><tp:treatment-sec sec-type="Diagnosis"><title>Diagnosis.</title><p>Pronotum with the humeral and posterior angles developed; origin of the labium caudad of the anterior limit of the eyes; head wider than long, anterior margin of head almost straight; labrum thick and curved; juga touching each other before clypeus; interocular width greater than head length (1.16 ×); triangular ante-ocular process extending beyond the eye and perpendicular to the sagittal plane; pronotum with an antero-lateral process (broad spine-like), parallel to the sagittal plane; scutellum triangular with a developed and circular tongue; wings well developed with membrane just surpassing end of abdomen; costal margin bending acutely before end of basal half (boomerang shaped); apex of the scutellum not reaching the apex of corium.</p></tp:treatment-sec><tp:treatment-sec sec-type="Included species"><title>Included species.</title><p>Type species: <italic><tp:taxon-name>Acanthocephalonotum martinsnetoi</tp:taxon-name></italic> sp. n.</p></tp:treatment-sec><tp:treatment-sec sec-type="Etymology"><title>Etymology.</title><p>From the Latin <italic>acanthus</italic>, meaning spiny, the Greek κεφαλή, meaning head and the Greek νώτος, meaning dorsal and signalling dorsal part of prothorax. “After the head and pronotum with broad spine-like processes”.</p></tp:treatment-sec></tp:taxon-treatment>
