# Supplementary material for: First fossil record of Discocephalinae (Insecta, Pentatomidae): a new genus from the middle Eocene of Río Pichileufú, Patagonia, Argentina
Source: Zookeys. 2014 Jun 30;(422):23–33. doi: 10.3897/zookeys.422.6750 (PMC4109444; doi:10.3897/zookeys.422.6750)
Supplement: XML Treatment for Acanthocephalonotum martinsnetoi [file zookeys.422.6750-treatment2.xml]

<!DOCTYPE tp:taxon-treatment
  PUBLIC "-//TaxonX//DTD Taxonomic Treatment Publishing DTD v0 20100105//EN" "tax-treatment-NSO.dtd">
<tp:taxon-treatment xmlns:tp="http://www.plazi.org/taxpub"><tp:treatment-meta><kwd-group><label>Taxon classification</label><kwd><named-content content-type="kingdom">Animalia</named-content></kwd><kwd><named-content content-type="order">Hemiptera</named-content></kwd><kwd><named-content content-type="family">Pentatomidae</named-content></kwd></kwd-group><mixed-citation publication-type="journal"><person-group><name><surname>Petrulevičius</surname><given-names>Julián F.</given-names></name><name><surname>Popov</surname><given-names>Yuri A.</given-names></name></person-group><article-title>First fossil record of Discocephalinae (Insecta, Pentatomidae): a new genus from the middle Eocene of Río Pichileufú, Patagonia, Argentina</article-title><source>Zookeys</source><day>30</day><month>6</month><year>2014</year><volume>2014</volume><issue>422</issue><fpage>23</fpage><lpage>33</lpage><pub-id pub-id-type="doi">10.3897/zookeys.422.6750</pub-id></mixed-citation></tp:treatment-meta><tp:nomenclature><tp:taxon-name>
                            <tp:taxon-name-part taxon-name-part-type="genus">Acanthocephalonotum</tp:taxon-name-part>
                            <tp:taxon-name-part taxon-name-part-type="species">martinsnetoi</tp:taxon-name-part>
                            <object-id xmlns:xlink="http://www.w3.org/1999/xlink" content-type="zoobank" xlink:type="simple">http://zoobank.org/53C87349-C765-463A-B96D-EA1E5A9896C4</object-id>
                        </tp:taxon-name><tp:taxon-status xmlns:xlink="http://www.w3.org/1999/xlink" xlink:type="simple">sp. n.</tp:taxon-status><xref ref-type="fig" rid="F1">Figs 1</xref><xref ref-type="fig" rid="F2">, 2</xref></tp:nomenclature><tp:treatment-sec sec-type="Diagnosis"><title>Diagnosis.</title><p>Same as for the genus, by monotypy.</p></tp:treatment-sec><tp:treatment-sec sec-type="Description"><title>Description.</title><p>The specimen is mainly complete and articulated in dorsal position with a composite view of dorsal and ventral structures.</p><p>Body: 4.7 mm long and 3.6 mm wide at pronotum; width (at the base of the hemelytra) / specimen length ratio, 0.78; antennae and legs not visible; head broad, almost rectangular with numerous punctures, wider than long; anterior margin of head almost straight in almost all its width; head 1.15 mm wide in its anterior margin, 0.8 mm long; eyes, 0.24 mm wide, 0.11 mm long; anteocular length 0.36 mm; inter-ocular width 0.95 mm; inter-ocular width / head length ratio, 0.84; distance between <!--PageBreak-->ocelli 0.48 mm; distance between eyes and ocellus 0.2 mm; juga (= mandibular plates) touching each other before clypeus; apex of juga contiguous about 0.11 mm; lateral margins of juga deeply concave; clypeus bullet shaped; ante-ocular process extending beyond the eye and perpendicular to the sagittal plane, subtriangular shaped, 0.23 mm <!--PageBreak-->long, with its anterior margin convex and posterior margin concave and beside the eye; labrum thick and curved (ventral structure); origin of the labium caudad of the anterior limit of the eyes (ventral structure); pronotum with a broad spine-like antero-lateral process, stout and acute, parallel to the sagittal plane, 0.2 mm long; head length / pronotal width ratio, 0.87; pronotum with numerous punctures, strongly explanate and bean-shaped, 3.6 mm wide, 1 mm long; lateral margins rounded and irregular; scutellum triangular with a developed and circular tongue; scutellum about 2.8 mm wide at base, 1.9 mm long; tongue, 1.2 mm wide and 0.75 mm long; apex of tongue surpassing the corium; apex of scutellum reaching the anterior side of abdominal segment 7; posterior margin of abdominal segment 7 with three straight sides; gonocoxites 8 (ventral structure) with sub-triangular truncate shape, outer lateral margins obliques, posterior ones straights; laterotergites 8 large, sub-triangular, truncate in inner lateral margins.</p><p>Wings: well developed membrane just surpassing end of abdomen; corium with punctures; costal margin bending acutely before end of basal half (boomerang shaped); costal angles of corium above ante-penultimate tergum; R slightly curved and followed by punctures by both sides; M slightly zigzagged; CuA almost straight and followed by punctures by both sides; venation not visible in membrane.</p><fig id="F1" position="float" orientation="portrait"><label>Figure 1.</label><caption><p>Habitus of <italic><tp:taxon-name>Acanthocephalonotum martinsnetoi</tp:taxon-name></italic> gen. n. et sp. n. Holotype specimen MAPBAR 4137 <bold>A</bold> Photograph <bold>B</bold> line drawing. Scale bars represent 1 mm.</p></caption><graphic xmlns:xlink="http://www.w3.org/1999/xlink" xlink:href="zookeys-422-023-g001.jpg" position="float" orientation="portrait" xlink:type="simple"/></fig><fig id="F2" position="float" orientation="portrait"><label>Figure 2.</label><caption><p>Photograph of detail of head and thorax of <italic><tp:taxon-name>Acanthocephalonotum martinsnetoi</tp:taxon-name></italic> gen. n. et sp. n. Holotype specimen MAPBAR 4137. Scale bar represents 1 mm.</p></caption><graphic xmlns:xlink="http://www.w3.org/1999/xlink" xlink:href="zookeys-422-023-g002.jpg" position="float" orientation="portrait" xlink:type="simple"/></fig></tp:treatment-sec><tp:treatment-sec sec-type="Material"><title>Material.</title><p>holotype specimen MAPBAR 4137.</p></tp:treatment-sec><tp:treatment-sec sec-type="Type locality and horizon"><title>Type locality and horizon.</title><p>Volcanic caldera-lake beds, Río Pichileufú, quarry RP3 (<xref ref-type="bibr" rid="B44">Wilf et al. 2005</xref>), province of Río Negro, Patagonia Argentina, palaeolatitude ~ 46°S; middle Eocene (47.7 Ma) (<xref ref-type="bibr" rid="B44">Wilf et al. 2005</xref>; <xref ref-type="bibr" rid="B43">Wilf 2012</xref>).</p></tp:treatment-sec><tp:treatment-sec sec-type="Etymology"><title>Etymology.</title><p>Dedicated to the memory of Rafael Gioia Martins-Neto, outstanding palaeoentomologist and “irmão de alma”, who unexpectedly and prematurely passed away in 2010 at age 56.</p></tp:treatment-sec><ref-list><ref id="B44"><mixed-citation xmlns:xlink="http://www.w3.org/1999/xlink" xlink:type="simple"><person-group><name name-style="western"><surname>Wilf</surname><given-names>P</given-names></name><name name-style="western"><surname>Johnson</surname><given-names>KR</given-names></name><name name-style="western"><surname>Cúneo</surname><given-names>NR</given-names></name><name name-style="western"><surname>Smith</surname><given-names>ME</given-names></name><name name-style="western"><surname>Singer</surname><given-names>BS</given-names></name><name name-style="western"><surname>Gandolfo</surname><given-names>MA</given-names></name></person-group> (<year>2005</year>) <article-title>Eocene Plant Diversity at Laguna del Hunco and Río Pichileufú, Patagonia, Argentina.</article-title><source>The American Naturalist</source><volume>165</volume>: <fpage>634</fpage>–<lpage>650</lpage>. doi: <ext-link ext-link-type="doi" xlink:href="10.1086/430055" xlink:type="simple">10.1086/430055</ext-link></mixed-citation></ref><ref id="B43"><mixed-citation xmlns:xlink="http://www.w3.org/1999/xlink" xlink:type="simple"><person-group><name name-style="western"><surname>Wilf</surname><given-names>P</given-names></name></person-group> (<year>2012</year>) <article-title>Rainforest conifers of Eocene Patagonia: attached cones and foliage of the extant southeast-Asian and Australasian genus <italic>Dacrycarpus</italic> (Podocarpaceae).</article-title><source>American Journal of Botany</source><volume>99</volume>: <fpage>562</fpage>–<lpage>584</lpage>. doi: <ext-link ext-link-type="doi" xlink:href="10.3732/ajb.1100367" xlink:type="simple">10.3732/ajb.1100367</ext-link></mixed-citation></ref></ref-list></tp:taxon-treatment>
